# Supplementary material for: Response to letter to the editor PD‐17‐0390, a comment on “Comparing methods for fetal fraction determination and quality control of NIPT samples”
Source: Prenat Diagn. 2017 Dec 21;37(12):1266–7. doi: 10.1002/pd.5170 (PMC5767769; doi:10.1002/pd.5170)
Supplement: Supplementary file 1 — Data S1. Supporting Information [file PD-37-1266-s001.xlsx]

## Sheet: Blad1
sample	series	defragb	defraga	sanefalcon	leuvenffonX	leuvenffonY	seqff	gender
1	50	-0.266535041	0	1431854707	-0.156739812	0	3735572196	Female
2	52	9068272375	1037061032	8288237165	1217948718	9615384615	7693660238	Male
3	53	7855048419	9166844277	8933186311	1195219124	796812749	5663878971	Male
4	53	9132644041	1014895246	100971579	8372093023	9302325581	6292820181	Male
5	54	1240713795	1397329207	1214966379	1155015198	1276595745	1032066176	Male
6	54	-0.185724724	0	6580753258	2	0	5034827784	Female
7	54	0.022038142	0	1207571171	2985074627	0	1050697792	Female
8	55	-0.001161866	0	1130896817	3333333333	0	6145262823	Female
9	56	1081977851	1131865044	8236958299	9090909091	1111111111	7644619968	Male
10	56	511243966	6524261954	2455481129	7174887892	5381165919	8602319545	Male
11	56	7783726924	8563374961	9497996574	1044176707	8032128514	653282296	Male
12	56	-0.003473621	0	9026518771	157480315	0	9074567636	Female
13	56	0.210238256	0	10009857	3088803089	0	9932349318	Female
14	57	5520375026	0	1707551882	350877193	4385964912	2866801967	Male
15	57	1164286082	1230988091	1118898016	1791044776	1194029851	7013354881	Male
16	59	5977970321	5777117338	1361768419	7339449541	5504587156	6545017451	Male
17	60	920656853	1064359763	9791010048	1074168798	9718670077	6037935741	Male
18	60	5782959515	7754187511	7774305498	9429280397	6451612903	6277323821	Male
19	60	9640009424	11520221	8165855376	1683778234	1108829569	9275356457	Male
20	60	1549128167	1661891352	2389858238	1593830334	1645244216	1388224545	Male
21	60	1486108685	1696928998	1208046693	1670886076	1569620253	1230645344	Male
22	60	8549604636	8718435224	8188235004	6285714286	8571428571	817734067	Male
23	60	1718759069	1933958131	1214412977	1993127148	1786941581	1249238166	Male
24	60	1292788685	1502252339	1131416153	1637931034	1422413793	1079290918	Male
25	60	1190824164	1371263873	1060757589	1437125749	119760479	1066189752	Male
26	60	-0.140423773	0	3597543122	-1796407186	0	3952276078	Female
27	60	-0.493685505	0	8609347763	2708803612	0	8455235237	Female
28	60	-0.443334725	0	1084857245	1941747573	0	1101940923	Female
29	60	-0.147035184	0	1063607796	0	0	9512331351	Female
30	60	-0.1455208	0	8255491767	3582089552	0	4936547363	Female
31	60	-0.386815872	0	1036799499	2816901408	0	6002943906	Female
32	60	-0.298801364	0	9061492832	3149606299	0	744582815	Female
33	60	0.21056821	0	1168165071	4034582133	0	1060856744	Female
34	60	-0.47742571	0	1475792964	5472636816	0	110561511	Female
35	60	-0.417620099	0	1190072964	1578947368	0	7709953783	Female
36	61	1512491244	1667245027	2239942	1567164179	1492537313	1211380893	Male
37	61	1202712535	1341463683	9574728376	1309090909	1236363636	1026989587	Male
38	61	-0.411900897	0	1046406967	5323193916	0	1064737536	Female
39	61	-0.377352589	0	1007305475	395256917	0	1042536539	Female
40	61	-0.435305516	0	8902690862	4424778761	0	382901255	Female
41	61	-0.520440856	0	8108912685	4149377593	0	4358991896	Female
42	61	-0.780633034	0	1894925394	1741293532	0	4118722897	Female
43	61	-0.112396145	0	1243149238	1739130435	0	1935047213	Female
44	62	-0.910620194	0	1947389962	1542288557	0	5323989989	Female
45	62	-0.275628271	0	1201867709	1133144476	0	1378726614	Female
46	63	1150276289	1294642752	1075714031	12.5	1136363636	7945647605	Male
47	63	1072473579	1085300093	1087599641	1451612903	1129032258	9618891479	Male
48	63	0.075977565	0	7380270657	0	0	8448798704	Female
49	63	-0.02098718	0	9789845782	3717472119	0	1116378001	Female
50	63	0.638301995	0	999789137	0	0	9409912921	Female
51	63	0.15267648	0	1013319452	3367003367	0	1412484937	Female
52	63	0.12850708	0	6232487233	-3404255319	0	7174613668	Female
53	63	0.30348543	0	1021549948	1834862385	0	5985488444	Female
54	64	1032551038	1144368765	9657006331	1312741313	1081081081	831003147	Male
55	64	8394695282	8805603465	9912804609	1152263374	8230452675	7602902812	Male
56	64	9285976955	107382515	9611503897	1220472441	9448818898	8029240685	Male
57	64	1224623715	1405302426	1156127216	1543859649	1263157895	1089522658	Male
58	64	1442839671	1632452963	9902559437	1992619926	1439114391	8662874245	Male
59	64	1299780814	1449755417	1238728607	1758957655	1368078176	1132465587	Male
60	64	1073343641	1233642595	9727244274	1376518219	1052631579	1051959873	Male
61	64	-0.505088283	0	127317697	4281345566	0	6813159679	Female
62	64	-0.023373442	0	1067344088	6315789474	0	1309632229	Female
63	64	-0.38675147	0	7932371754	325732899	0	3125785011	Female
64	64	-0.09634565	0	9790362269	0.865800866	0	8397008566	Female
65	64	-0.03642212	0	9511738433	5166051661	0	7854015057	Female
66	64	-0.110361223	0	9042782669	-0.840336134	0	7718753899	Female
67	64	0.234344197	0	9396415045	3.2	0	6255741291	Female
68	65	9194636985	1034183658	1200038705	1188118812	8910891089	7728472579	Male
69	65	-0.542029325	0	1335476968	7380073801	0	1345960366	Female
70	67	1081204081	121390149	1216184014	1094224924	1155015198	9872828266	Male
71	67	5348382567	6529273705	7366950116	7468879668	4979253112	4191838658	Male
72	67	1334458973	1476754305	1342192126	1538461538	1398601399	9618369609	Male
73	67	1016581993	1073898872	8825805446	1163636364	1090909091	7260160731	Male
74	67	1258738499	1454211829	1224189491	183745583	1342756184	1267713994	Male
75	67	1310862233	1386719981	1173050672	1414790997	1350482315	1076699496	Male
76	67	1179251498	1282560419	104875102	156462585	1292517007	877629862	Male
77	67	1300769084	150070904	8369289393	1714285714	1396825397	8685376478	Male
78	67	-0.858317621	0	1248170831	1511335013	0	106565208	Female
79	67	0.089109764	0	116028112	-1470588235	0	1036618559	Female
80	67	0.108906421	0	1271854441	393258427	0	1225386425	Female
81	67	-0.477236753	0	1339974339	5994550409	0	1231454037	Female
82	67	-0.015044106	0	1195401434	3460207612	0	1117544942	Female
83	68	8898184079	1074635821	125806463	1133004926	8866995074	7666184044	Male
84	68	1575019209	1814163853	9624242075	2169491525	1762711864	1220247308	Male
85	68	8105130968	1034718974	987535148	1400651466	8469055375	7351821251	Male
86	68	7595559846	9268839603	7577543403	1215805471	8510638298	4211776493	Male
87	68	1286649097	1543919088	1479934037	1577726218	1345707657	1039618648	Male
88	68	1006723247	1238693679	9489783191	1470588235	1134453782	8759310877	Male
89	68	2591623041	4348647525	673677757	5825242718	3398058252	4139634	Male
90	68	1784306704	2052011763	131717599	2105263158	1818181818	1433915008	Male
91	68	6043995702	9074528964	8408748184	1458333333	7.5	6258296406	Male
92	68	-0.600335722	0	1155897478	1072386059	0	1053456681	Female
93	68	-0.21463723	0	6519156785	2544529262	0	6526161479	Female
94	68	-0.515281363	0	9944488657	1194029851	0	1078863527	Female
95	68	-0.200320918	0	8890680303	2492211838	0	5156060452	Female
96	68	-0.138728293	0	1090566368	0	0	7280555577	Female
97	68	-0.270109694	0	8963028104	3134796238	0	7516508215	Female
98	68	-0.327238964	0	1049519526	3496503497	0	5872526396	Female
99	68	-0.011822714	0	6785291803	nan	nan	6779494978	Female
100	68	-0.410162398	0	8633648811	4147465438	0	9736995867	Female
101	68	-0.751686263	0	8493150163	412371134	0	4649267041	Female
102	69	7148211261	8911035895	8197123594	9620253165	8101265823	6634846561	Male
103	69	1036862552	1212944735	1045079481	1557632399	1121495327	8737657813	Male
104	69	1431587272	1712298077	143831639	1909090909	1454545455	1202360489	Male
105	69	7713600696	1022652393	9169996431	1160409556	8532423208	5186120067	Male
106	69	1231776052	1427516128	1133827619	1532846715	1240875912	8438702966	Male
107	69	1195980127	1368841761	1318580434	1423487544	128113879	1210497332	Male
108	69	1568008003	154415279	1262737301	2058823529	1617647059	1493110842	Male
109	69	4232347442	6224992309	787542552	1241830065	522875817	3619663864	Male
110	69	124635019	1398331088	9696638356	1315789474	1315789474	1157486916	Male
111	69	7739632383	8603983793	1226068091	1027190332	8459214502	7497193762	Male
112	69	1473579461	1715936116	1521160422	1352657005	1497584541	1318499942	Male
113	69	2011615073	2172674462	1274928891	1900826446	2066115702	170383644	Male
114	69	5261088024	6594937	885944362	5741626794	6220095694	3588856795	Male
115	69	4200507865	578842806	7169090562	6315789474	4912280702	3448338305	Male
116	69	1278204577	1498947385	9367105196	1366120219	1366120219	1032608966	Male
117	69	1015223361	1162455843	9672274526	12	11	105121876	Male
118	69	1068801471	1227691975	159618853	967032967	1142857143	8020682304	Male
119	69	7586964096	9808679068	6488757288	1079365079	8253968254	7815174039	Male
120	69	6385288934	7848045742	100095149	9022556391	701754386	6935699425	Male
121	69	0.184348827	0	8439756772	1675977654	0	7720979396	Female
122	69	0.531922487	0	1288888773	0.735294118	0	1482779735	Female
123	69	-0.891489021	0	1017071771	2222222222	0	1074559656	Female
124	69	-0.654832713	0	1043446485	1294498382	0	8762183724	Female
125	69	-0.381044731	0	1199488508	4810996564	0	9908402291	Female
126	70	172026811	1810914652	1614130602	1929824561	1710526316	1120040392	Male
127	70	1228536539	1283706339	1491530392	1278195489	1203007519	1050683376	Male
128	70	0.172258972	0	9769815177	3300330033	0	1053928191	Female
129	70	-0.028707381	0	1693338661	3846153846	0	1160214026	Female
130	72	1122869792	1295689887	1236233142	126984127	1142857143	9221137282	Male
131	72	1037327322	1149148016	1495047503	1143617021	1063829787	1040781958	Male
132	72	2593874297	0	9429880498	3058103976	244648318	5159368899	Male
133	73	6014085542	7092373436	1078410396	8414239482	6472491909	4648565879	Male
134	73	9404802194	1181733793	1119166636	1205673759	9929078014	7923781749	Male
135	73	1506665288	1625321554	1356701311	1518987342	1550632911	1302077916	Male
136	73	1035446615	1257354028	1092002336	1180327869	1114754098	9263044735	Male
137	73	9495690518	1098081965	1098548124	119266055	9174311927	7756963811	Male
138	73	151489726	163763002	1215836661	1779661017	1610169492	1149992107	Male
139	73	7960439837	8829969962	7050470544	9142857143	6857142857	8276294404	Male
140	73	1385873712	1663749781	1433976952	1617021277	1531914894	927191485	Male
141	73	1350586522	1491977318	1362107857	1666666667	1333333333	1033993576	Male
142	73	1482942686	1669079173	1322983734	1774744027	1501706485	1184472459	Male
143	73	1241096295	1403119977	1272488412	1333333333	1333333333	8765818126	Male
144	73	1384689914	1536320043	1293040596	1626297578	1384083045	1356939073	Male
145	73	1437558085	1605209975	1136760354	1591695502	1453287197	1319377168	Male
146	73	8723601403	9269534299	1291014933	1016949153	9152542373	8567243782	Male
147	73	107222813	1156422243	1472402578	116838488	1030927835	7647657693	Male
148	73	1056270422	1248993133	1129660067	126394052	1115241636	9494207062	Male
149	73	9814358076	1198787052	1183892863	1305637982	1008902077	7843599221	Male
150	73	1509521631	158187815	1517722722	1658536585	1463414634	1225155265	Male
151	73	-0.626226511	0	8872705111	231884058	0	5387938276	Female
152	73	0.484931624	0	1213044937	-9090909091	0	117864475	Female
153	73	0.405596906	0	1501025565	6498194946	0	5082933117	Female
154	73	0.420919756	0	1447955741	0.471698113	0	1761800415	Female
155	73	-0.556508537	0	9450500832	6274509804	0	8039650011	Female
156	73	0.24742845	0	900676774	1162790698	0	935386858	Female
157	73	-0.336562083	0	8640653456	1646090535	0	6522136361	Female
158	73	-0.178675291	0	1090563882	-5780346821	0	7069057973	Female
159	73	-0.054626108	0	1343649857	6334841629	0	1593521412	Female
160	73	-0.147870978	0	1384340975	3973509934	0	1605092653	Female
161	73	-0.143084258	0	1296202115	6920415225	0	1462541405	Female
162	74	8065864969	9701639598	1720322696	843373494	843373494	5236813035	Male
163	74	1318388703	1492754819	1948057728	164021164	1428571429	1178174239	Male
164	74	1431093474	1601705181	176078674	144278607	1492537313	1138479368	Male
165	74	1097364208	1270591349	1486835729	1474201474	1179361179	1042885067	Male
166	74	1130253547	1304907877	1910390653	1204188482	1151832461	9902397083	Male
167	74	5082764686	6857008908	1264537125	6896551724	6206896552	4601471354	Male
168	74	446040588	6081487617	1473070099	9622641509	5660377358	5545350663	Male
169	74	1090332273	1183448095	2020143751	9382716049	1135802469	9784320884	Male
170	74	1415433327	166794953	1757262976	1656565657	1535353535	1305690212	Male
171	74	1078261595	1250632933	1796764062	1578947368	1152882206	9761769599	Male
172	74	8706483143	9671805836	1992787177	9756097561	9059233449	8672823028	Male
173	74	-0.514556759	0	1940147383	7.5	0	8300266244	Female
174	74	-0.342643481	0	1776745247	6435643564	0	7803560852	Female
175	74	-0.03810789	0	20156465	-0.518134715	0	5835319224	Female
176	74	0.424004461	0	2071155427	3003003003	0	1062668128	Female
177	74	0.284960506	0	1448165472	205655527	0	5884702637	Female
178	74	-0.042938424	0	1792056956	2005012531	0.501253133	6585734011	Female
179	74	-0.375550942	0	220840274	3255813953	0	8814836537	Female
180	75	1359410076	158582757	14862107	1861861862	1411411411	121834647	Male
181	75	1419023031	1686026311	1358129235	1931034483	1517241379	1322969084	Male
182	75	1086444633	1260584583	1049382709	1428571429	1133004926	862780085	Male
183	75	1137998792	1278860723	1351069976	1485148515	1188118812	1060988936	Male
184	75	6435236303	7247043654	1271926182	1014492754	652173913	7032353004	Male
185	75	1546086449	1589765579	1411101454	170212766	1489361702	1168023931	Male
186	75	1924424465	2215794342	1684913139	2339622642	20	1428093624	Male
187	75	6076128452	7248641971	9970446917	8783783784	6756756757	5487517939	Male
188	75	2462236737	3438652099	1211270162	38647343	2415458937	4787572253	Male
189	75	7101796468	8954073957	9485621705	1509433962	7547169811	649883421	Male
190	75	1028261273	1095591546	1438330084	1259259259	962962963	8356376265	Male
191	75	-0.669123407	0	1114465138	4835164835	0	8063054135	Female
192	75	-0.029037646	0	1067011097	1581027668	0	6050190326	Female
193	75	-0.025329616	0	1202112891	1960784314	0	1049549461	Female
194	75	-0.0016622	0	1448058526	462962963	0	1472852018	Female
195	75	0.068768161	0	1724282809	2416918429	0	1475227358	Female
196	75	-0.434116601	0	1878144121	6472491909	0	1076542743	Female
197	75	0.071466801	0	1725752458	4651162791	0	1453765329	Female
198	75	-0.317792682	0	1489926031	4.5	0	1205558334	Female
199	75	-0.001392516	0	1647388076	3680981595	0	9196635131	Female
200	76	4097055834	5126869117	8566215115	9677419355	4516129032	3797601451	Male
201	76	9179171728	1131955288	9411641262	1413427562	9893992933	853564672	Male
202	76	6463347285	8242537404	1033588573	1151079137	6474820144	5734236003	Male
203	76	5868441915	6580869729	6778996341	8633093525	5755395683	670707788	Male
204	76	5661306366	7223940728	1012892073	1176470588	6162464986	7496882167	Male
205	76	5560440239	6919488795	1027489271	7829181495	5693950178	6137280402	Male
206	76	1259822437	1504407572	1028842865	1660899654	124567474	9528408689	Male
207	76	1933773085	228264664	1123452118	228956229	2087542088	1524578357	Male
208	76	4597845001	5945337959	9949525143	1145038168	4580152672	4734649906	Male
209	76	2089418906	0	5824434284	1400560224	2521008403	6649760034	Male
210	76	1647168099	1846003689	1313767058	2080536913	1744966443	1236609108	Male
211	76	528785842	6712266426	7029774314	1141141141	6006006006	3520870841	Male
212	76	126540383	1377041406	1516251805	1374570447	1305841924	125247198	Male
213	76	1424666862	1674133501	1345141538	1730103806	1522491349	1432080475	Male
214	76	4565390099	6220821398	7226369298	8139534884	523255814	3733891253	Male
215	76	-0.245418395	0	9879429755	4620462046	0	5795261747	Female
216	76	-0.592428433	0	7808661317	7096774194	0	4421171445	Female
217	76	-0.301500275	0	1460067168	1342281879	0	1353740923	Female
218	76	-0.732854061	0	9963702144	2588996764	0	8580074803	Female
219	76	-0.182668433	0	8266823729	6766917293	0	1030189822	Female
220	76	-0.214371821	0	1258997131	3355704698	0	1087920587	Female
221	76	-0.721552482	0	1627506505	1050328228	0	4905394653	Female
222	76	-0.608897674	0	1189259313	1298701299	0	8627993922	Female
223	76	-0.193240235	0	2137992644	-1675977654	0	1035839617	Female
224	77	4189757737	5541360804	6744907718	6666666667	4444444444	3995674913	Male
225	77	5222498056	6464965666	105978845	7612456747	553633218	5412231804	Male
226	77	1896395249	2068914473	1302165012	2222222222	2037037037	1637056824	Male
227	77	107363191	1357612666	1429026806	1897810219	1167883212	9078606128	Male
228	77	7717913372	9248575362	122633134	9467455621	7100591716	8200892436	Male
229	77	117940976	1409033864	1036792364	1418918919	1283783784	9704322689	Male
230	77	431250863	595720729	6897614785	9491525424	5423728814	459056205	Male
231	77	3357359642	0	9889298244	447761194	3731343284	5009933927	Male
232	77	6205193769	7164565415	110415343	9345794393	6542056075	5740191528	Male
233	77	150545994	1728311711	135175688	1672473868	1463414634	1239979229	Male
234	77	133982461	1535980379	1205343877	1655172414	1448275862	120090362	Male
235	77	6211395919	6778801713	1075441677	8843537415	612244898	3947165084	Male
236	77	-0.550900331	0	7440072084	1948051948	0	4318429707	Female
237	77	-0.24396895	0	1139091031	310880829	0	2383170143	Female
238	77	-0.581318623	0	1429862476	1212121212	0	6804015068	Female
239	77	-0.384243774	0	9506815566	3305785124	0	8110774023	Female
240	77	-0.27606686	0	1275590025	4132231405	0	2305528677	Female
241	77	-0.838312625	0	1109764029	4060913706	0	6422459779	Female
242	77	-0.112834496	0	1384541385	4682274247	0	1239489502	Female
243	77	-0.591495962	0	986838236	5204460967	0	4961866026	Female
244	77	-0.526546509	0	1803811286	8856088561	0	8535463785	Female
245	77	-0.015134037	0	1246702416	2222222222	0	8853173678	Female
246	77	-0.534993778	0	1404864606	5352798054	0	1170980033	Female
247	77	-0.279170787	0	1131659704	6271777003	0	1062365161	Female
248	77	-0.296475889	0	1414303519	3674540682	0	1192400211	Female
249	77	-0.449280556	0	1058765224	4635761589	0	8999994937	Female
250	78	3683549854	4558944044	9988409473	1481481481	3367003367	1007671743	Male
251	78	3922806525	5445977042	1296509913	8148148148	4444444444	423870678	Male
252	78	0.402243539	0	184513095	-8080808081	0	1392547677	Female
253	79	3056763945	4497383095	1145109581	8310249307	3324099723	4567653559	Male
254	79	106085429	1217005068	1204956584	1469648562	1150159744	9502875542	Male
255	79	4643213361	6124547268	9510707087	5442176871	5442176871	3325131619	Male
256	79	3361237843	4811422676	7851124521	7114624506	395256917	4241188255	Male
257	79	1573950455	1729638687	1207655861	18.75	1634615385	1372211256	Male
258	79	9961240934	1108393132	1122911835	1647940075	1048689139	643941941	Male
259	79	6852052831	8734302673	1239541927	1313432836	7164179104	6579458929	Male
260	79	1305160338	137416612	1312466897	1850746269	1373134328	1194270684	Male
261	79	-0.424105758	0	835745824	5479452055	0	6889429814	Female
262	79	-0.189527153	0	9628395954	7333333333	0	1106724822	Female
263	79	-0.123054067	0	6740943133	6382978723	0	5330790508	Female
264	79	-0.226615681	0	1621868986	1608579088	0	1076202795	Female
265	79	0.08434555	0	1410248781	-0.714285714	0	0.566158986	Female
266	79	-0.368203592	0	1216114863	4637681159	0	6098110818	Female
267	79	-0.015564613	0	7830828503	4692082111	0	3560483604	Female
268	79	-0.513786525	0	9100009086	6419753086	0	3437078263	Female
269	79	0.064273092	0	1257036745	4416403785	0	9269199475	Female
270	79	-0.347025999	0	1175286457	6134969325	0	1524566016	Female
271	80	7993207392	9938472575	9988045103	1604010025	9022556391	64188154	Male
272	80	1139125578	1295617835	1004677467	1538461538	1169230769	1020397531	Male
273	80	0.440499998	0	9878067177	5429864253	0	9379143353	Female
274	80	0.068591029	0	995469781	3076923077	0	6734139295	Female
275	80	-0.485244718	0	9627228746	3519061584	0	7186415436	Female
276	81	3696577178	0	7399164212	487804878	406504065	3099510818	Male
277	81	1160994363	1272251021	1443195924	1428571429	1214285714	9246871325	Male
278	81	7454620868	9209364301	121220198	1125827815	7947019868	7467931803	Male
279	81	3330582031	0	6938246666	3703703704	3703703704	2289038674	Male
280	81	2006020082	2220520797	1557122023	2258064516	2043010753	1711675182	Male
281	81	0.205298069	0	1122256962	4854368932	0	1063576261	Female
282	81	0.051730623	0	9711435581	1550387597	0	9773375671	Female
283	82	6018389726	7774291068	1228701553	862745098	7058823529	8073131606	Male
284	82	8547589147	9908584834	1066279303	9523809524	9523809524	7516340058	Male
285	82	6594419824	8770493104	935991733	826446281	7438016529	5557025546	Male
286	82	8304401255	9341704971	8941378404	1468531469	8391608392	4684524276	Male
287	82	3802482861	5604761707	7556147952	9090909091	4545454545	1800749769	Male
288	82	844981308	9179462198	9319619813	1057268722	8810572687	7570148698	Male
289	82	1179663193	1372582233	1274931363	138996139	1235521236	9260660735	Male
290	82	4743432479	5925850637	105602031	7659574468	5106382979	4739757518	Male
291	82	6287262716	7467966114	9179718823	8771929825	6140350877	6817137217	Male
292	82	1565330349	1663245324	1325345919	1727272727	1545454545	1412445999	Male
293	82	8983943915	1059277246	133056436	1337579618	8917197452	8107766713	Male
294	82	-0.547401188	0	8692731245	2325581395	0	8761481801	Female
295	82	-0.345550753	0	6959580617	269058296	0	5567980107	Female
296	82	-0.294575237	0	1105632744	1639344262	0	8260809853	Female
297	82	0.192409813	0	8865030378	3846153846	0	5906090177	Female
298	82	0.001666441	0	1387343082	3305785124	0	1523565857	Female
299	83	4402777595	5230081885	8060032792	6593406593	4395604396	5114921718	Male
300	83	1512569291	1678714549	1110091739	2133333333	1666666667	1318802401	Male
301	83	9312043313	1029190273	13166387	9954751131	9954751131	9437361651	Male
302	83	5889417252	7731326394	9740804524	1160714286	6.25	5292636335	Male
303	83	1087288316	1247766286	1208464606	1145038168	106870229	1072521897	Male
304	83	1079346289	126433699	1060729748	1728395062	1172839506	8121687221	Male
305	83	1051168495	1227075287	1078958436	152173913	1086956522	8089983798	Male
306	83	109140058	1281524471	1113938944	1153846154	1153846154	9453334489	Male
307	83	8746574694	9944793021	1253916958	8771929825	8771929825	7499897713	Male
308	83	2142224398	2342126323	1734569721	2325581395	2248062016	1770795236	Male
309	83	6699424078	8585884148	1274418722	1076923077	7692307692	5793933916	Male
310	83	1407314158	160235612	1040515788	1590106007	1413427562	1237307299	Male
311	83	-0.337085346	0	1568138632	1736111111	0	1581983707	Female
312	83	-0.208727315	0	101584905	0.952380952	0	1163262615	Female
313	83	-0.26966408	0	1175979749	4166666667	0	923762671	Female
314	84	8722858855	1063037302	1265404329	1136950904	9560723514	880809352	Male
315	84	175620865	19836649	1231004671	2159383033	1850899743	1505367211	Male
316	84	8192024845	1041197199	832065495	1333333333	9523809524	7206118005	Male
317	84	5704228576	7534248096	9176377576	8633093525	5755395683	3544393474	Male
318	84	6658178189	8211757372	1076606999	9090909091	7575757576	581308618	Male
319	84	1705892146	198419338	1398988157	193236715	1787439614	1488236372	Male
320	84	7365101127	8773947196	9443570321	1256281407	8040201005	5678317883	Male
321	84	7212211494	1018136581	1031753457	1491841492	8857808858	6861487202	Male
322	84	5801771099	6777124988	1217405945	5612244898	5612244898	5493581883	Male
323	84	-0.29392759	0	8590406182	0.904977376	0	5536459732	Female
324	84	-0.198398178	0	839965763	1634877384	0	8817405694	Female
325	84	-0.295252769	0	1205960038	5714285714	0	9624841534	Female
326	84	-0.066017122	0	8106141209	1719197708	0	7200349054	Female
327	84	-0.666710041	0	1150280123	4568527919	0	1095670052	Female
328	84	-0.342517343	0	1268542725	2173913043	0	8158822904	Female
329	84	-0.289686366	0	1281767961	1470588235	0	9811024216	Female
330	84	-0.851585584	0	1489941488	4400977995	0	1427983843	Female
331	84	-0.500739124	0	1007769195	5392156863	0	5326574586	Female
332	85	1618442439	1767466386	1782450677	2076923077	1615384615	1138020338	Male
333	85	4534608597	6269071945	1200573916	6230529595	5295950156	4151789885	Male
334	85	1059936385	1292225342	1283620082	1832061069	1221374046	786966792	Male
335	85	7097374134	8246253584	1165103245	8720930233	7558139535	7605501407	Male
336	85	1432602118	159865985	118216398	1846153846	1615384615	1158961612	Male
337	85	1414991137	1644273996	1424819817	1884057971	1413043478	1297384895	Male
338	85	8892732049	1045960338	899361762	1633986928	9803921569	7252813047	Male
339	85	9269142934	1165784713	1201018197	1481481481	101010101	8059514932	Male
340	85	1314817634	1505476049	1359413293	1761006289	1383647799	1187034694	Male
341	85	8101012172	1019622464	1258140286	1690140845	9014084507	972523145	Male
342	85	1629483615	2028519286	1141483781	214532872	1799307958	1188407199	Male
343	85	1461179836	1686668454	1288164872	2045454545	1515151515	1227988699	Male
344	85	2068792465	238523337	1472368914	2514619883	216374269	1847581509	Male
345	85	1129958126	1227380488	1278998504	1181102362	1181102362	934915858	Male
346	85	-0.39626318	0	1242356118	6201550388	0	6157179718	Female
347	85	-0.211371915	0	1185338375	2013422819	0	8832838519	Female
348	85	-0.415325196	0	138893495	3095975232	0	1451167382	Female
349	85	0.098537666	0	9450441269	1699716714	0	6347004915	Female
350	85	-0.199474195	0	1299441144	6734006734	0	9658723825	Female
351	85	-0.202856216	0	1382933598	4460966543	0	1422092521	Female
352	85	-0.570485389	0	9050131063	3883495146	0	8192130286	Female
353	85	-0.243723011	0	9842141023	3773584906	0	5575189138	Female
354	85	0.465134456	0	1186299074	1403508772	0	1112113682	Female
355	85	0.145999185	0	1191298566	4744525547	0	6330122373	Female
356	85	0.036278741	0	1310508026	2631578947	0	9586528384	Female
357	85	-0.088559149	0	1364960494	4666666667	0	8023713606	Female
358	86	4657	6408	1177189937	447761194	5223880597	462587191	Male
359	86	16848	19131	1298228676	201754386	1666666667	1381784321	Male
360	86	9854	10241	9468663954	9917355372	9917355372	8990180381	Male
361	86	12843	14473	1387339182	1471861472	1298701299	1103875054	Male
362	86	16638	18309	1486579693	2231759657	1630901288	1331364672	Male
363	86	13553	15085	139175117	1703470032	1451104101	1293889447	Male
364	86	6679	8008	9992143692	5809128631	6639004149	7277725184	Male
365	86	11855	13362	1511328193	1408450704	1220657277	1143342272	Male
366	86	5983	7272	1095524368	6222222222	6222222222	3394097178	Male
367	86	10634	11015	1253381017	1614349776	1076233184	995240866	Male
368	86	6412	8073	1081133223	1138211382	6504065041	3925394444	Male
369	86	14884	17899	1711708961	1758241758	1611721612	1407170398	Male
370	86	0.131	0	1594561108	3149606299	0	9195625021	Female
371	86	-0.082	0	1315953042	2281368821	0	8398138968	Female
372	86	0.356	0	1313010857	3100775194	0	5824816532	Female
373	86	-0.145	0	1548054397	1666666667	0	1288322367	Female
374	87	9716021032	1063988614	9829060934	1132075472	1037735849	7383986924	Male
375	87	200128895	222262285	1308872695	2051282051	2051282051	1405750156	Male
376	87	6135556451	8061864017	9913376483	1098901099	6593406593	3945854185	Male
377	87	161358535	172337897	1233670468	2113821138	1707317073	1528256686	Male
378	87	1752063698	1855900811	1137302699	2177419355	185483871	1534867179	Male
379	87	4558625177	5379651668	855260963	7913669065	4316546763	3785680174	Male
380	87	1510244525	1655167301	1599026606	2054794521	1506849315	1549262941	Male
381	87	1059781482	1204844418	1066508058	1531914894	1021276596	1019065297	Male
382	87	4746971309	6084273416	8760064989	10	5	3351523701	Male
383	87	8266883118	9201552672	12131091	9322033898	8474576271	5782841736	Male
384	87	0.26823925	0	1194334507	0.881057269	0	8036802135	Female
385	87	0.352355153	0	1164861157	1069518717	0	8203825547	Female
386	87	0.153566611	0	1358836089	0.925925926	0	1919045141	Female
387	87	-0.034478606	0	1086892691	3703703704	0	8822567231	Female
388	87	-0.243887025	0	1026829176	5577689243	0	7003855397	Female
389	87	0.207735414	0	9394004398	4597701149	0	5020483584	Female
390	87	0.053011323	0	9656019715	694980695	0	3525933025	Female
391	88	1828235681	196360811	1547825647	2113821138	1869918699	1566911333	Male
392	88	1042640424	1312098155	1219360029	1677852349	1140939597	1002648387	Male
393	88	900994713	1120350161	8099525233	1676300578	9826589595	7331394926	Male
394	88	8199386945	9042944644	9253290782	125748503	8982035928	5785543378	Male
395	88	457337371	6431302902	7814511764	7453416149	4968944099	5976857992	Male
396	88	4583353517	6375656581	1054833738	773480663	5524861878	3197029462	Male
397	88	1812284162	1853023645	1116594388	2250803859	1993569132	1459202672	Male
398	88	1641202948	1761201079	1365353386	2105263158	173374613	1229275301	Male
399	88	7391941167	8803018646	9395430322	1215805471	7294832827	7200678462	Male
400	88	1545891073	1870510517	1279116666	2125340599	1689373297	1351501559	Male
401	88	1476016805	174425594	1358654006	1809815951	1533742331	1153694542	Male
402	88	7464447871	9191872519	1169032483	1052631579	7565789474	7082000643	Male
403	88	7196221476	8286945248	1150716506	115942029	7246376812	6761964271	Male
404	88	1098055077	1213685158	1079825607	1506276151	1171548117	8397942719	Male
405	88	-0.224097306	0	1413373296	2857142857	0	1640810912	Female
406	88	-134192742	0	1106977119	3825136612	0	1252592662	Female
407	88	-0.419084655	0	1057916403	5079365079	0	7911916103	Female
408	88	-0.572552318	0	7115002042	5747126437	0	70395305	Female
409	88	-0.205607102	0	1283172599	4923076923	0	1038241782	Female
410	88	-0.196622065	0	9230375123	6.25	0	7488222679	Female
411	88	0.179706722	0	1574730612	4507042254	0	5812196415	Female
412	88	-0.304556604	0	8012611363	3804347826	0	6220921123	Female
413	88	-0.067611029	0	1268430606	5828220859	0	1339548148	Female
414	88	-0.977286212	0	7465441303	5533596838	0	8737141435	Female
415	88	0.144296592	0	1194966419	-0.873362445	0	1984835843	Female
416	88	-0.04372251	0	1237570232	2727272727	0	1139191985	Female
417	89	7423968273	900624847	9127306869	1142857143	8163265306	5137240003	Male
418	89	1621515885	17490707	1353951949	2105263158	1626794258	1367162694	Male
419	89	1069021391	1288585866	1020710698	1367521368	1111111111	8287356318	Male
420	89	1083913838	1315913922	1353143465	1735849057	1094339623	86086275	Male
421	89	1685780358	1934997648	1371929497	20	1724137931	1472050924	Male
422	89	8700681172	1032562057	1345938462	1240875912	8759124088	8518025514	Male
423	89	1812022508	1924895551	1848886569	202247191	1797752809	1528770043	Male
424	89	8752324443	1048329693	9957660779	1164021164	9523809524	7179666009	Male
425	89	1079489978	1088100879	1183148368	1538461538	1128205128	958198394	Male
426	89	1101564593	1187923983	1567294064	1543859649	1192982456	8672175571	Male
427	89	151145718	1827647011	1300732665	2032085562	1497326203	1228300025	Male
428	89	4480729208	5866216537	1042132058	7407407407	462962963	6278097256	Male
429	89	7830156237	1011228945	1252258841	9865470852	8071748879	646153918	Male
430	89	-0.100123671	0	1189807436	-0.73800738	0	895498478	Female
431	89	0.192658671	0	1033047866	325203252	0	5718618683	Female
432	89	-0.249239447	0	1304321398	736196319	0	7776850457	Female
433	89	-0.492176225	0	1013864715	1973684211	0	4431728872	Female
434	89	-0.099764055	0	124449258	608365019	0	9111111625	Female
435	89	-0.629544294	0	1880262175	3389830508	0	1417809224	Female
436	89	-0.38921738	0	1533925744	1764705882	0	8121428619	Female
437	89	0.172620754	0	1338856453	2105263158	0	8228443633	Female
438	89	-0.070171864	0	1733600894	8	0	1207816462	Female
439	89	-0.489012837	0	110344134	8421052632	0	1395657889	Female
440	89	-0.343703871	0	1606800216	7547169811	0	1400295007	Female
441	89	-0.023448704	0	8409982431	4694835681	0	6033920667	Female
442	90	1662397597	1874542076	1782040395	2095238095	1777777778	1567221097	Male
443	90	1435959163	1679221805	1507429784	3333333333	1611111111	1378615023	Male
444	90	5986743913	7456178207	1426737339	848806366	6896551724	5822719954	Male
445	90	5051203574	6814549856	1575811574	1014925373	5373134328	4797716734	Male
446	90	7988821478	9472366628	1272368305	1292307692	8615384615	7773325605	Male
447	90	4811915439	6226200254	1233689988	1029411765	5392156863	5743071665	Male
448	90	6873442999	7795021518	1606980528	8672086721	7588075881	6364796149	Male
449	90	9209731771	1142073368	1757506353	1294642857	1026785714	9225088024	Male
450	90	1505721824	1751084163	1652217478	2048192771	1686746988	1385311879	Male
451	90	6164085621	8630910777	1486203672	146835443	7088607595	5575128116	Male
452	90	2082884819	2326357044	2214897705	23.75	22.5	19330562	Male
453	90	5977043966	7801967665	1811372866	1081081081	7484407484	7186487797	Male
454	90	9982714536	1153890523	1750677106	1352313167	103202847	9343473514	Male
455	90	1202767458	1421540184	1672366142	162601626	1321138211	1143151836	Male
456	90	8635161978	1084821464	1631690968	1277641278	9828009828	7008600524	Male
457	90	-0.094500049	0	2298743339	4672897196	0	1179201039	Female
458	90	-0.378827431	0	9307388798	325203252	0	3812988596	Female
459	90	-0.195080164	0	103743286	6842105263	0	4583279741	Female
460	90	-0.188199276	0	1834671619	393442623	0	1123830392	Female
461	90	-0.249402524	0	176746174	6811145511	0	1268639749	Female
462	90	-0.011021361	0	1677463934	5517241379	0	1172763861	Female
463	90	-0.456130234	0	1425709917	4115226337	0	6586007617	Female
464	90	-0.073754483	0	1681535918	4761904762	0	9246070721	Female
465	91	1139856135	1403100402	2375311466	1201413428	1201413428	1154878505	Male
466	91	1854364392	205442073	2080842229	1857142857	1928571429	1860467779	Male
467	91	189244685	2072304948	1414399607	2071713147	1912350598	1605571925	Male
468	91	8595441477	103791632	9309108831	1290322581	8870967742	7816135567	Male
469	91	8616545781	9034301258	1171798848	1191489362	8510638298	7521168957	Male
470	91	9530348828	1075654312	9987959655	1497326203	9625668449	8134527352	Male
471	91	7082240845	7741941697	1580872994	9266409266	694980695	7908819841	Male
472	91	1153404586	1329317426	1461393221	1700404858	1214574899	796072861	Male
473	91	8381083667	9211851302	1160843313	8301886792	8301886792	5870747579	Male
474	91	5106098603	6587745016	1097977932	7843137255	5098039216	5089179748	Male
475	91	1074252331	111249038	1090241648	1573033708	1048689139	915035838	Male
476	91	8762355893	1041497744	9591496646	1003344482	9364548495	7853990308	Male
477	91	1100615161	1154356366	1169757304	1450381679	106870229	1084217964	Male
478	91	860418259	1023482787	8739489237	1048034935	7860262009	9949565931	Male
479	91	1275353278	14284756	1164155376	1495327103	1214953271	8853919746	Male
480	91	1071502332	1252568836	1416315775	1422594142	10041841	7370655494	Male
481	91	1794698475	1913011445	1517498804	1848739496	1806722689	1388434398	Male
482	91	0.048317524	0	1724024355	3493449782	0	2105479913	Female
483	91	0.138602294	0	1081578712	2973977695	0	6621218415	Female
484	91	0.008390638	0	1262603623	4291845494	0	1334530972	Female
485	91	-0.461254352	0	1361479985	1282051282	0	1100427469	Female
486	91	-0.568855649	0	9672580798	2362204724	0	8059680503	Female
487	91	0.294482573	0	892159127	153256705	0	6624499	Female
488	91	-0.602157599	0	1164148659	4109589041	0	1049375524	Female
489	91	-0.271268902	0	119509725	3663003663	0	1157983626	Female
490	91	-0.321142229	0	8927051583	9964412811	0	7026938526	Female
491	91	0.063603209	0	1142690906	4794520548	0	1341625573	Female
492	91	-0.143346239	0	816022457	4395604396	0	6898254226	Female
493	91	-0.098372795	0	143863769	347826087	0	1614855399	Female
494	91	0.333306928	0	117573818	1739130435	0	9177591438	Female
495	91	0.092536234	0	1204458089	4958677686	0	9548055947	Female
496	92	669655815	8279340337	1083956756	8163265306	693877551	6130423794	Male
497	92	1016380413	1083151768	1108428429	1235955056	106741573	1067450721	Male
498	92	8290402599	1001968799	7011160186	1771428571	9714285714	4686781181	Male
499	92	7762263318	9393793778	7040809655	1385869565	8152173913	7969386185	Male
500	92	-0.203861976	0	1316481104	3097345133	0	1383009969	Female
501	92	-0.043789889	0	8616097871	0.543478261	0	4851384578	Female
502	92	-0.886678188	0	1074950754	3658536585	0	1260773717	Female
503	92	-0.179623146	0	107960601	3764705882	0	8463549431	Female
504	92	-0.219438317	0	1387923363	4584527221	0	8861812688	Female
505	92	-0.322684106	0	1274507726	5929919137	0	2206748908	Female
506	93	1556824895	1839086561	1226480872	2119205298	1721854305	1357545285	Male
507	93	1274433965	1384093253	1340028758	1484918794	1392111369	113986446	Male
508	93	8492580212	9533224843	1266825695	9863013699	8219178082	8109849381	Male
509	93	8485606934	9772496183	105732933	1533333333	9333333333	825783441	Male
510	93	5668815677	7188791068	7709913139	7262569832	6145251397	5621404793	Male
511	93	7713801696	9912569886	9483242832	1091954023	8045977011	6183304649	Male
512	93	5636113321	7754629413	1053587458	1218836565	6371191136	331395786	Male
513	93	5698158995	7192628966	1145312892	1081081081	6606606607	4734911975	Male
514	93	1712129881	1935130808	1392638481	2090592334	1742160279	1392562551	Male
515	93	1111524681	128948984	126420099	119760479	119760479	1108016787	Male
516	93	9636473176	1045995592	1180888988	127090301	9698996656	1005595684	Male
517	93	7940464636	9619866352	1188184165	1333333333	8421052632	9997509121	Male
518	93	1664981245	1958246593	1273087373	1939393939	1757575758	1628695472	Male
519	93	2269776509	2612414447	1389339452	24.8	23.2	1676219372	Male
520	93	-0.684706941	0	9235788218	1869158879	0	1117376544	Female
521	93	-0.323752214	0	1199537733	5384615385	0	1096135871	Female
522	93	-0.488637258	0	6048233211	1379310345	0	6526148533	Female
523	93	-0.260838903	0	1564687259	5681818182	0	9770702037	Female
524	93	-0.03465349	0	1182305937	4046242775	0	1278642542	Female
525	93	-0.343902166	0	8918286649	276816609	0	8432301136	Female
526	93	-0.351716432	0	8803339459	5698005698	0	6963954063	Female
527	93	-0.207075758	0	963028217	2133333333	0	9450551201	Female
528	93	-0.933623337	0	118398733	5056179775	0	1112925457	Female
529	93	-1046829138	0	9570437265	1898734177	0	6868994446	Female
530	93	-0.24287187	0	1474728022	1606425703	0	1308577008	Female
531	94	1077709537	1285322884	1001594846	1362126246	1196013289	9492545884	Male
532	94	1134767966	1261450217	1178874429	158490566	120754717	9087722346	Male
533	94	7929902188	9025381991	9773951163	1191222571	8150470219	5958083604	Male
534	94	9422784691	1083327458	1042255753	9032258065	9032258065	9217719771	Male
535	94	9159430868	1070720432	1045519686	1410788382	9958506224	7278393415	Male
536	94	1295009613	1455587272	12381187	1437908497	1307189542	136098928	Male
537	94	1276350372	1402569285	1066689256	1538461538	1337792642	1252821453	Male
538	94	5540912343	670340779	7807287291	1052631579	5614035088	429496075	Male
539	94	1725904774	1876982085	1472738238	2006269592	1786833856	1373503751	Male
540	94	7522076837	8631009197	1424571692	1058495822	7242339833	8186160993	Male
541	94	1074317941	1174408637	908094885	1458333333	1111111111	7405091917	Male
542	94	7907164249	9957735669	7613715492	1025641026	8333333333	7066600307	Male
543	94	9382270323	1042996503	9725460128	1254355401	1045296167	9586218993	Male
544	94	1624900605	189589233	1656045904	1843003413	1740614334	1321804496	Male
545	94	0.229534024	0	1154197999	3.2	0	1510018278	Female
546	94	-0.168429242	0	6224681586	2281368821	0	6058596238	Female
547	94	0.322687338	0	8952786193	1.6	0	3059644473	Female
548	94	-0.171111962	0	103972092	4105571848	0	1113514613	Female
549	94	0.04242891	0	1658398776	3562340967	0	1566990349	Female
550	94	-0.403056971	0	1173753855	2898550725	0	11691866	Female
551	94	-0.008645788	0	1277328749	3205128205	0	1064507398	Female
552	94	-0.376934751	0	1070561628	3831417625	0	1034863506	Female
553	94	0.027314409	0	1783693617	2325581395	0	1350077232	Female
554	94	-0.093752854	0	1065049353	4424778761	0	1326125557	Female
555	94	-0.663658047	0	1255561166	3717472119	0	6741876717	Female
556	94	-0.385660702	0	1533575783	5.6	0	1579941455	Female
557	95	1663859072	1831088165	1047405943	1927710843	1646586345	1453582515	Male
558	95	8097245291	9030564766	9627957349	1025641026	8058608059	6997983266	Male
559	95	1426059784	156876558	1281085969	1671826625	1486068111	1197205252	Male
560	95	10770389	1271089559	109786513	1238938053	1120943953	986031069	Male
561	95	1263014437	1422021481	1015076296	1411764706	1294117647	9958951815	Male
562	95	1179468045	1327726779	1158929703	1384615385	1179487179	9393728246	Male
563	95	1014887289	128591236	9037856162	1418439716	1182033097	1167993781	Male
564	95	8144982888	9332907976	7880979437	1089108911	8910891089	8482342419	Male
565	95	4325775172	5738585865	7867013615	7432432432	472972973	3633954533	Male
566	95	9170242581	1081235162	9259175889	1025641026	9401709402	9926369568	Male
567	95	4356597774	6036271394	7748946788	5031446541	5031446541	4273477327	Male
568	95	1016498449	1192831286	1231973751	12.5	1036585366	931496229	Male
569	95	5660793651	7200574766	6583334541	1298701299	6233766234	5277385911	Male
570	95	1158156373	1286159543	1013220506	1513944223	1195219124	1117907655	Male
571	95	9720505711	1159279754	1042213209	1615384615	10	8305102863	Male
572	95	-0.178903502	0	1088680677	379403794	0	1137906356	Female
573	95	-0.086108252	0	8795008361	0.666666667	0	9003273138	Female
574	95	-0.223803331	0	1176721056	0.357142857	0	1935789444	Female
575	95	-0.275301497	0	1076452354	2264150943	0	1080381427	Female
576	95	1326581319	0	6786708196	612244898	1020408163	5520179	Female
577	95	-0.339855685	0	7656835726	3669724771	0	8497052829	Female
578	95	-0.852638383	0	6906396242	0.471698113	0	8481044997	Female
579	95	-0.420692137	0	508040193	566572238	0	2990549527	Female
580	95	-0.03487867	0	5741622403	0.826446281	0	4390070848	Female
581	95	-0.219291266	0	113478008	3883495146	0	7560848071	Female
582	95	0.086566246	0	1288066923	3937007874	0	8171742789	Female
583	96	4020605803	4984060567	1160087477	6896551724	424403183	4528933368	Male
584	96	8129787848	1012577338	1174527274	1347708895	8625336927	6669451848	Male
585	96	1491496644	1837644666	1273635017	1764705882	1588235294	1451015493	Male
586	96	1217746553	1263796098	1258187779	1538461538	1263736264	9187606284	Male
587	96	7466908534	8781500622	1156447306	1097922849	7715133531	7076491753	Male
588	96	1237553918	1472223408	1168073753	1834862385	1406727829	1242784793	Male
589	96	1531882182	1861868098	1301099494	2253521127	1690140845	1365885099	Male
590	96	416232457	574214398	1099751812	6790123457	4320987654	5300788674	Male
591	96	1415528537	1594401083	1443954979	1572327044	1446540881	1243742512	Male
592	96	1291628831	1457132303	1276511635	1787709497	1368715084	1072972675	Male
593	96	8579960337	9592926461	1790363045	9523809524	8658008658	9032532347	Male
594	96	1463225245	1572531515	1312145199	1834862385	1529051988	1260876655	Male
595	96	1221441173	0	118809442	5660377358	0.943396226	4762733207	Female
596	96	-0.193998202	0	1536477051	5238095238	0	1000079535	Female
597	96	-0.376998936	0	1208810105	3814713896	0	6826754916	Female
598	96	-0.176644381	0	1396211133	0	0	1284070952	Female
599	96	-0.298783749	0	1251619534	2433090024	0	7535801482	Female
600	96	-0.248296468	0	1050474034	414507772	0	7453220153	Female
601	96	-0.763490833	0	1194339856	4177545692	0	9340840333	Female
602	96	-0.089228321	0	1074182275	2288329519	0	6466752309	Female
603	96	-0.319799138	0	1289835833	2915451895	0	1002134487	Female
604	96	-0.442644083	0	109620984	-0.651465798	0	5992392657	Female
605	96	-0.699779937	0	1190258932	3988603989	0	1003555052	Female
606	96	-0.432172508	0	1521238173	272479564	0	711266957	Female
607	96	-0.449787854	0	1064145152	5960264901	0	7786531948	Female
608	96	-0.343174748	0	1237853255	3733333333	0	7082615131	Female
609	97	5321546171	7363382882	746973271	7675438596	5921052632	4154095362	Male
610	97	1033415597	1224286431	1243667786	13125	11.25	7731918626	Male
611	97	1037191249	1166323119	1172166285	1276595745	103343465	9198252485	Male
612	97	8619042683	1035934183	9269665919	9803921569	8496732026	6448865219	Male
613	97	8016276581	8540649223	8797499713	1048387097	7661290323	6937056185	Male
614	97	8123119954	8862706974	8712275173	1055276382	9045226131	7482929794	Male
615	97	1481067449	1787856869	9703588372	1761658031	1658031088	1422311604	Male
616	97	2160238537	2332865483	1572181919	2356495468	2235649547	1619518645	Male
617	97	9539715075	1129924428	1458642728	9116809117	1054131054	9434289612	Male
618	97	1100820897	129925998	109342806	1485411141	1167108753	1093293405	Male
619	97	9259761025	103911206	1211218754	1097560976	9451219512	8070270767	Male
620	97	1087459774	1197840639	8932887781	1146788991	1146788991	8574549262	Male
621	97	1380631513	1630938028	1313780297	1486810552	139088729	1165564604	Male
622	97	1609300256	1868589744	1163312313	2021857924	1639344262	1197369654	Male
623	97	9971028824	1225444467	8761736359	1076233184	1165919283	8834719499	Male
624	97	-0.100051785	0	1695227822	1444043321	0	1260228234	Female
625	97	-0.611561124	0	1256292397	3797468354	0	1333929204	Female
626	97	-0.660038052	0	1329905282	5660377358	0	1327636399	Female
627	97	-0.363319438	0	1078993936	2277904328	0	7067709648	Female
628	97	-0.032410727	0	9106364169	1425178147	0	5297141064	Female
629	97	-0.122649867	0	8652508308	5144694534	0	9250765383	Female
630	97	-0.554196669	0	9892659122	3438395415	0	1344006312	Female
631	Failed_run	8475194138	9016010427	4307503294	7058823529	8235294118	1132121798	Male
632	Failed_run	6366060321	6991848737	4522388707	1673640167	6694560669	4400088982	Male
633	Failed_run	5048477687	6180862112	5429685853	1673640167	5020920502	5595396612	Male
634	Failed_run	2803300448	0	0.373324808	4784688995	2870813397	3175811842	Male
635	Failed_run	-0.18723697	0	2008965913	-3921568627	0	2228184451	Female
636	Failed_run	-0.481916524	0	0.152806637	-4424778761	0	2066518319	Female
637	Failed_run	4430119398	0	3903177175	0	38647343	3573698613	Male
638	Failed_run	6334619572	0	1973527836	6201550388	6201550388	3619859973	Male
639	Failed_run	525856046	0	1939885585	7216494845	5154639175	6114382246	Male
640	Failed_run	0.17954139	0	681560232	-6703910615	0	567635358	Female
641	Failed_run	8009623002	8748831854	4782915077	2926829268	7804878049	8612057191	Male
642	Failed_run	1261199402	1346434724	2856342431	9852216749	1330049261	1187123822	Male
643	Failed_run	66271767	746622759	1744166247	2285714286	5714285714	7936480526	Male
644	Failed_run	7665339121	8800260592	5009145657	1913875598	7655502392	1111394918	Male
645	Failed_run	3812117899	0	3718225532	-1204819277	3614457831	3742536799	Male
646	Failed_run	2958842411	0	-192305154	1895734597	2843601896	2292488941	Male
647	Failed_run	0.393604107	0	8097958772	-202020202	0	9986897437	Female
648	Failed_run	0.225372843	0	3239999779	-6349206349	0	3306735164	Female
649	Failed_run	2106297545	0	0.295446376	5025125628	2010050251	1592946201	Male
650	Failed_run	-0.264629153	0	1752185345	-119760479	0	1121059579	Female
651	Failed_run	1338055597	1294868133	7575945195	1477272727	1363636364	126520585	Male
652	Failed_run	6802394638	7492291779	3831973348	3351955307	6703910615	6444337814	Male
653	Failed_run	124375799	1302253926	4381063845	8235294118	1294117647	1457308693	Male
654	Failed_run	6530423011	7750026744	2884680289	4854368932	6796116505	8234359425	Male
